# Supplementary material for: Recent Changes in Trends of Nationwide Incidence of Glaucoma and Associated Visual Impairment in South Korea
Source: J Clin Med. 2025 Aug 12;14(16):5691. doi: 10.3390/jcm14165691 (PMC12386786; doi:10.3390/jcm14165691)
Supplement: Supplementary file 1 [file jcm-14-05691-s001.zip]

Archive with 1 entries (1 files):
- jcm-3777248-supplementary.pdf
